# Supplementary material for: Mechanism of ADP-Inhibited ATP Hydrolysis in Single Proton-Pumping FoF1-ATP Synthase Trapped in Solution
Source: Int J Mol Sci. 2023 May 8;24(9):8442. doi: 10.3390/ijms24098442 (PMC10178918; doi:10.3390/ijms24098442)
Supplement: Supplementary file 1 [file ijms-24-08442-s001.zip]

Archive with 1 entries (1 files):
- ijms-2352652-supplementary.pdf
